# Supplementary material for: Comparison of bispectral index-guided and fixed-gas concentration techniques in desflurane and remifentanil anesthesia: A randomized controlled trial
Source: PLoS One. 2020 Nov 5;15(11):e0241828. doi: 10.1371/journal.pone.0241828 (PMC7644031; doi:10.1371/journal.pone.0241828)
Supplement: S3 File — Column description: OPTIME = Operation Time (min); ANESTIME = Anesthesia Time (min); EXPTIME = Maintenance time from 10 minutes after skin incision to 10 minutes before end of surgery (min); UO = Urine output (mL); EBL = Estimated blood loss (mL); TOTAL_REMI = Total remifentanil dose (mcg); TOTAL_DES = Total desflurane dose (mL); RFTN_INITIAL = Initial target effect-site concentration (ng/mL) of remifentanil; RFTN_FINAL = Final target effect-site concentration (ng/mL) of remifentanil; RFTN_MEAN = Mean target effect-site concentration (ng/mL) of remifentanil; HighBIS = Frequency of BIS>60 (%); BIS_MDPE = median performance error (%) of bispectral index; BIS_MDAPE = median absolute performance error (%) of bispectral index; BIS_WOBBLE = wobble (%) of bispectral index; SAP_MDPE = median performance error (%) of systolic arterial pressure; SAP_MDAPE = median absolute performance error (%) of systolic arterial pressure; SAP_WOBBLE = wobble (%) of systolic arterial pressure; BIS_MEAN = mean bispectral index value; HR_MEAN = mean heart rate; SBP_MEAN = mean systolic arterial pressure; REMI_CTRL = number of remifentanil titration; DES_CTRL = number of desflurane titration; OAAS_TIME = recovery time assessed with Observer's Assessment of Alertness/Sedation Scale (OAA/S); EO_TIME = recovery time assessed with eye opening; EXTU_TIME = recovery time assessed with extubation; AWARENESS = explicit recall. (CSV) [file pone.0241828.s003.csv]

GROUP	OPTIME	ANESTIME	EXPTIME	FLUID	UO	EBL	TOTAL_REMI	TOTAL_DES	RFTN_INITIAL	RFTN_FINAL	RFTN_MEAN	HighBIS	BIS_MDPE	BIS_MDAPE	BIS_WOBBLE	SAP_MDPE	SAP_MDAPE	SAP_WOBBLE	BIS_MEAN	HR_MEAN	SAP_MEAN	REMI_CTRL	DES_CTRL	OAAS_TIME	EO_TIME	EXTU_TIME	AWARENESS
BG	187	220	167	800	160	30	3303	40	6	9	9	0.4	-5.6	8.4	6.6	-0.8	8.3	8.3	48	59	121	36	9	185	185	260	0
BG	235	275	215	2300	120	50	5566	52	2	13	10	0.7	-14.8	14.8	4.2	5.8	5.8	6.6	43	64	128	24	1	122	122	158	0
BG	234	282	214	2300	110	50	1940	92	2	2	3.6	2.2	-0.2	5.6	5.6	-2.5	7.5	5.8	50	70	119	28	10	216	524	548	0
BG	211	250	191	2000	260	100	561	101	1	1	1	2.3	2.6	5.6	5.6	-13.3	13.3	4.1	51	69	104	0	8	186	255	328	0
BG	301	330	281	2400	250	100	1662	124	4	2	2.5	0.9	-6	8.4	6.4	-4.2	7.5	5.9	47	63	118	45	12	202	218	290	0
BG	184	239	164	1500	130	200	1773	54	3	7	4	0.7	-10.8	11.4	4.6	-1.7	6.7	5	45	62	122	22	9	270	270	310	0
BG	217	258	197	2250	80	30	2633	59	3	6	5.8	0	-10.2	10.6	5.8	1.7	5	4.2	45	73	124	15	7	396	396	466	0
BG	243	268	223	2950	120	30	1477	94	3	2	2.4	2.5	-5.8	8.8	7.6	-3.3	5	4.1	47	67	116	29	13	249	283	311	0
BG	166	206	146	1300	280	150	658	58	2	1	1.5	0.8	-7.6	9.2	6	-5	7.5	5.8	47	59	115	19	10	195	312	349	0
BG	170	200	150	1700	90	150	3214	42	5	11	8.5	0	-9.8	10	4	1.7	3.3	4.1	45	75	125	9	4	173	187	219	0
BG	181	216	161	1700	20	30	1543	45	3	4	3.6	0.6	-12.2	12.8	6	-0.8	12.5	13.3	45	50	127	63	10	28	122	154	0
BG	110	130	90	900	160	30	1053	31	3	4	4.4	2.2	-9.8	11.4	6.8	-2.5	12.5	10	45	55	125	25	7	281	293	323	0
BG	291	332	271	2500	90	350	1545	122	1	2	1.9	0.6	-5.8	6.8	4.8	-4.2	5	5	47	55	116	23	15	238	238	317	0
BG	156	195	136	1200	100	130	1417	49	3	4	5	5.5	-1	8.2	8	0	6.7	6.7	50	72	126	15	4	188	350	353	0
BG	105	140	85	900	50	30	1920	30	3.5	3.8	7.3	0	-6.2	6.8	3.8	4.2	4.2	3.4	47	74	127	2	2	184	188	232	0
BG	103	125	83	1100	100	50	361	39	1	1	1.1	9.5	-4.4	8.6	6.8	-14.2	14.2	5	49	83	102	4	6	152	257	279	0
BG	142	175	122	800	170	30	1767	51	6	4	4.9	0.1	-7.4	8	4.6	-2.5	5	4.2	47	70	118	16	9	319	362	376	0
BG	265	305	245	1800	290	150	2062	83	6	4	4.3	6.2	-3.2	8.2	7.8	0.8	12.5	13.3	49	75	124	66	18	376	555	657	0
BG	125	150	105	1000	100	100	1054	36	5	11	10.5	3.5	-7.2	9.6	6.8	-0.8	5	5	47	63	123	14	4	193	203	255	0
BG	100	140	80	900	100	20	552	29	3	3	2.7	1	-6.6	7.8	5.4	5.8	15.8	15	47	71	123	10	4	349	403	435	0
BG	170	205	150	1150	250	100	543	66	1	1	1	0.9	-6.4	7.6	5	-10.8	11.7	3.4	47	64	108	0	14	205	265	280	0
FS	158	190	138	1500	40	100	487	88	1	1	1	0	-36.2	36.2	4.2	-8.3	8.3	2.5	32	73	109	0	0	125	130	180	0
FS	208	257	188	1700	270	100	1025	107	4	1	2	0	-45.4	45.4	3	-5.8	8.3	5	27	66	115	15	0	229	413	303	0
FS	145	186	125	800	100	100	1056	88	1	1	2.6	0	-36.4	36.4	3.8	-1.7	5.8	5.9	32	77	120	12	0	293	304	342	0
FS	229	275	209	2850	70	50	717	140	1	1	1	0	-41.4	41.4	3.6	-10	10	3.3	29	65	108	0	0	235	493	386	0
FS	230	265	210	1700	120	100	706	137	1	1	1	0	-26.4	26.4	6.6	-7.5	7.5	3.3	36	83	111	0	0	270	271	353	0
FS	186	225	166	1100	100	50	792	98	3	1	2	0	-34.5	34.5	2.5	-0.8	7.5	8.3	33	76	119	21	0	300	360	480	0
FS	120	161	100	1200	80	30	672	57	6	9	2.7	0	-28	28	4.4	-2.5	15	13.3	36	62	123	36	0	137	396	418	0
FS	245	280	225	2400	100	100	747	128	1	1	1	0	-20	20	5.6	-10.8	10.8	4.1	40	66	107	0	0	243	440	416	0
FS	216	243	196	1950	180	150	623	122	1	1	1.1	0	-34.4	34.4	4	-6.7	7.5	5.8	33	69	113	2	0	371	400	466	0
FS	154	192	134	1000	200	50	1320	92	4	3	3.2	0	-37.8	37.8	3	-4.2	5	3.4	31	65	115	15	0	206	398	310	0
FS	60	95	40	700	400	30	606	24	4	2	4.3	0	-54	54	3.4	-0.8	5.8	6.6	23	51	119	10	0	295	305	344	0
FS	160	187	140	1300	140	50	687	88	1	1	1.5	0	-42.4	42.4	3.4	-4.2	6.7	5	29	61	116	7	0	306	354	368	0
FS	205	242	185	1500	100	200	817	109	4	1	1.6	0	-32	32	4.2	-6.7	9.2	5	34	62	113	23	0	228	257	309	0
FS	57	95	37	650	200	30	530	26	6	2	3.8	0	-34.4	34.4	3.2	-5.8	12.5	10	33	62	118	14	0	296	360	395	0
FS	187	240	167	1800	60	30	537	94	1	1	1.1	0	-15.8	15.8	3.6	-12.5	13.3	5	42	63	106	2	0	245	456	399	0
FS	159	195	139	1350	65	60	1885	95	6	9	5.1	0	-48.2	48.2	2.8	0	6.7	6.7	26	84	123	20	0	356	427	393	0
FS	145	187	125	1700	30	50	903	75	1	2	2.8	0	-41.8	41.8	4.8	0.8	4.2	5	29	64	123	9	0	324	384	873	0
FS	279	311	259	2250	300	250	1701	161	4	1	2.9	0	-45	45	3.4	-5	13.3	13.3	28	75	118	56	0	139	167	190	0
FS	142	181	122	900	250	30	465	76	1	1	1.3	0	-43	43	4.2	-12.5	14.2	5	29	54	108	6	0	386	391	447	0
FS	162	191	142	1100	130	50	459	89	6	9	1.2	0	-38.6	38.6	3	-5	8.3	7.5	31	63	115	7	0	283	496	509	0
FS	154	175	134	2500	150	30	461	76	1	1	1.1	0	-22.8	22.8	4.2	-12.5	12.5	3.3	39	68	108	4	0	116	220	231	0
