# Supplementary material for: Comparison of bispectral index-guided and fixed-gas concentration techniques in desflurane and remifentanil anesthesia: A randomized controlled trial
Source: PLoS One. 2020 Nov 5;15(11):e0241828. doi: 10.1371/journal.pone.0241828 (PMC7644031; doi:10.1371/journal.pone.0241828)
Supplement: S1 Material — (ZIP) [file pone.0241828.s004.zip]

Archive with 2 entries (2 files):
- Study protocol Original Korean.docx
- Study protocol Translated.docx
